# Supplementary material for: Assessing infection control practices to protect health care workers and patients in Malawi from nosocomial transmission of Mycobacterium tuberculosis
Source: PLoS One. 2017 Dec 6;12(12):e0189140. doi: 10.1371/journal.pone.0189140 (PMC5718482; doi:10.1371/journal.pone.0189140)
Supplement: S1 Data — (ZIP) [file pone.0189140.s004.zip]

Archive with 8 entries (5 files):
- TB-IPC data files/
- TB-IPC data files/ipc_hcw.dta
- TB-IPC data files/ipc_obs.dta
- __MACOSX/
- __MACOSX/TB-IPC data files/
- __MACOSX/TB-IPC data files/._ipc_obs.dta
- TB-IPC data files/ipc_manager.dta
- __MACOSX/._TB-IPC data files
